# Supplementary material for: Effect of intraarticular pressure on glenohumeral kinematics during a simulated abduction motion: a cadaveric study
Source: BMC Musculoskelet Disord. 2023 Feb 7;24:105. doi: 10.1186/s12891-023-06127-0 (PMC9906871; doi:10.1186/s12891-023-06127-0)
Supplement: Supplementary file 1 — Additional file 1. [file 12891_2023_6127_MOESM1_ESM.zip]

Archive with 2 entries (2 files):
- Supplementary_AUCData.xlsx
- Supplementary_PressureData.xlsx
