# Supplementary material for: Effect of intraarticular pressure on glenohumeral kinematics during a simulated abduction motion: a cadaveric study
Source: BMC Musculoskelet Disord. 2023 Feb 7;24:105. doi: 10.1186/s12891-023-06127-0 (PMC9906871; doi:10.1186/s12891-023-06127-0)
Supplement: Supplementary file 1 — Additional file 1. [file 12891_2023_6127_MOESM1_ESM.zip › Supplementary_AUCData.xlsx]

## Sheet: Table 2A
Specimen 1
Angle	Intact	Poked	Depoked	Violated
60-65°	-0.0098859	-0.0065515	-0.026544	-0.018742
65-70°	-0.024847	-0.031127	-0.06231	-0.11609
70-75°	-0.043167	-0.096855	-0.095202	-0.24294
75-80°	-0.054168	-0.13497	-0.11565	-0.29567
80-85°	-0.048717	-0.10687	-0.097222	-0.26608
85-90°	-0.060726	-0.02064	-0.035781	-0.2172
Specimen 2
Angle	Intact	Poked	Depoked	Violated
60-65°	-0.003378	-0.018527	-0.01506	-0.015757
65-70°	0.00016309	-0.04917	-0.036956	-0.057836
70-75°	0.011837	-0.060849	-0.031036	-0.1168
75-80°	0.028268	-0.059199	-0.012262	-0.16742
80-85°	0.060708	-0.06876	-0.01155	-0.17153
85-90°	0.11683	0.0054393	0.062703	-0.078637
Specimen 3
Angle	Intact	Poked	Depoked	Violated
60-65°	-0.042055	-0.032097	-0.019645	-0.037137
65-70°	-0.11715	-0.080322	-0.049229	-0.097686
70-75°	-0.18721	-0.13754	-0.10244	-0.17845
75-80°	-0.25035	-0.20657	-0.17037	-0.27809
80-85°	-0.33525	-0.27582	-0.2596	-0.36005
85-90°	-0.41562	-0.36834	-0.37712	-0.44184
Specimen 4
Angle	Intact	Poked	Depoked	Violated
60-65°	-0.05451	-0.064312	-0.05001	-0.058979
65-70°	-0.15174	-0.20062	-0.15504	-0.17432
70-75°	-0.20907	-0.25899	-0.18629	-0.2639
75-80°	-0.20946	-0.22534	-0.15104	-0.27434
80-85°	-0.14529	-0.15416	-0.082235	-0.21623
85-90°	-0.13003	-0.12204	-0.061974	-0.17209
Specimen 5
Angle	Intact	Poked	Depoked	Violated
60-65°	-0.019055	-0.0098551	-0.0092604	-0.011007
65-70°	-0.061492	-0.027335	-0.01798	-0.026948
70-75°	-0.094649	-0.03311	-0.013332	-0.0413
75-80°	-0.13034	-0.042484	-0.013629	-0.07503
80-85°	-0.17538	-0.06237	-0.031837	-0.13731
85-90°	-0.17906	-0.04608	-0.01866	-0.17522
Specimen 6
Angle	Intact	Poked	Depoked	Violated
60-65°	-0.042046	-0.045061	-0.042047	-0.043385
65-70°	-0.15865	-0.16135	-0.13475	-0.13795
70-75°	-0.27191	-0.29416	-0.23487	-0.23461
75-80°	-0.32834	-0.37794	-0.29282	-0.31948
80-85°	-0.37034	-0.37342	-0.29252	-0.37639
85-90°	-0.4819	-0.42409	-0.32335	-0.37928
Specimen 7
Angle	Intact	Poked	Depoked	Violated
60-65°	-0.0028522	0.0068363	0.0082051	0.0041156
65-70°	-0.020559	0.010982	0.016931	-0.00068839
70-75°	-0.063215	-0.0036606	0.0061217	-0.028938
75-80°	-0.13457	-0.071908	-0.05089	-0.10192
80-85°	-0.26588	-0.19097	-0.15285	-0.22615
85-90°	-0.4513	-0.33811	-0.31405	-0.39875

## Sheet: Table 2B
Specimen 1
Angle	Intact	Poked	Depoked	Violated
60-65°	0.0051017	0.0074411	0.061036	0.15963
65-70°	0.019563	0.03006	0.1635	0.41858
70-75°	0.025529	0.048197	0.26901	0.6229
75-80°	-0.0076723	0.05917	0.36356	0.7706
80-85°	-0.04316	0.019101	0.42325	0.86413
85-90°	-0.051606	-0.023494	0.5004	0.96188
Specimen 2
Angle	Intact	Poked	Depoked	Violated
60-65°	-0.014169	-0.023305	-0.023234	-0.021152
65-70°	-0.031029	-0.055939	-0.057435	-0.051026
70-75°	-0.013368	-0.044655	-0.049479	-0.02079
75-80°	0.092843	0.071932	0.059819	0.12362
80-85°	0.21633	0.19437	0.19061	0.32374
85-90°	0.37691	0.37976	0.37363	0.5927
Specimen 3
Angle	Intact	Poked	Depoked	Violated
60-65°	0.03289	0.048205	0.012768	0.08735
65-70°	0.15777	0.201	0.12111	0.28561
70-75°	0.2608	0.34301	0.24567	0.44027
75-80°	0.28283	0.43142	0.31835	0.56005
80-85°	0.26913	0.52831	0.35016	0.72883
85-90°	0.26113	0.59529	0.35178	0.89732
Specimen 4
Angle	Intact	Poked	Depoked	Violated
60-65°	0.018732	0.048241	0.0076407	0.042661
65-70°	0.084986	0.18562	0.052597	0.1843
70-75°	0.11386	0.25108	0.075739	0.39024
75-80°	0.07056	0.19189	0.015896	0.42966
80-85°	0.044742	0.16721	-0.016334	0.39468
85-90°	0.06479	0.21933	0.0064109	0.49303
Specimen 5
Angle	Intact	Poked	Depoked	Violated
60-65°	-0.010251	-0.03045	-0.035284	-0.031608
65-70°	-0.026655	-0.10124	-0.11589	-0.10864
70-75°	-0.040847	-0.17131	-0.19168	-0.1783
75-80°	-0.042853	-0.20782	-0.2305	-0.19544
80-85°	0.0070813	-0.16322	-0.21013	-0.11883
85-90°	0.10691	-0.038314	-0.12422	0.069668
Specimen 6
Angle	Intact	Poked	Depoked	Violated
60-65°	0.026394	0.033336	-0.042965	0.094333
65-70°	0.21866	0.22941	-0.06422	0.36926
70-75°	0.39724	0.47452	-0.016245	0.62497
75-80°	0.48287	0.64003	0.013016	0.82134
80-85°	0.62931	0.76589	0.095769	0.9948
85-90°	0.90627	1.0049	0.29392	1.1172
Specimen 7
Angle	Intact	Poked	Depoked	Violated
60-65°	0.13461	0.14776	0.14594	0.13915
65-70°	0.4476	0.46523	0.46278	0.44718
70-75°	0.84062	0.83806	0.83427	0.80578
75-80°	1.3021	1.275	1.2772	1.2378
80-85°	1.7911	1.7511	1.7547	1.7027
85-90°	2.3604	2.3159	2.3105	2.2165

## Sheet: Table 2C
Specimen 1
Angle	Intact	Poked	Depoked	Violated
60-65°	0.037202	0.040613	0.015495	0.054952
65-70°	0.11991	0.14219	0.042731	0.13768
70-75°	0.20467	0.27935	0.079862	0.19742
75-80°	0.27287	0.402	0.11934	0.24139
80-85°	0.32731	0.49308	0.14753	0.25471
85-90°	0.4038	0.56722	0.16826	0.26667
Specimen 2
Angle	Intact	Poked	Depoked	Violated
60-65°	0.011786	0.0035569	0.0048759	0.0038634
65-70°	0.043446	0.015652	0.021979	0.010521
70-75°	0.084049	0.040988	0.055395	0.013641
75-80°	0.12176	0.069862	0.092266	0.013225
80-85°	0.12332	0.075941	0.099695	-0.031541
85-90°	0.0585	0.0079718	0.032794	-0.13999
Specimen 3
Angle	Intact	Poked	Depoked	Violated
60-65°	0.052374	0.05159	0.044598	0.054946
65-70°	0.1491	0.13815	0.12727	0.14872
70-75°	0.24172	0.22223	0.21227	0.23541
75-80°	0.31755	0.28959	0.29147	0.29896
80-85°	0.38618	0.31964	0.35438	0.31519
85-90°	0.42335	0.34927	0.41237	0.31853
Specimen 4
Angle	Intact	Poked	Depoked	Violated
60-65°	0.074326	0.080089	0.073921	0.079936
65-70°	0.21757	0.23376	0.21603	0.24084
70-75°	0.35346	0.37593	0.35335	0.40345
75-80°	0.48097	0.5039	0.48195	0.54174
80-85°	0.5859	0.60443	0.58565	0.64736
85-90°	0.65439	0.65898	0.65243	0.68802
Specimen 5
Angle	Intact	Poked	Depoked	Violated
60-65°	0.0014226	-0.0029667	-0.0043089	-0.0035562
65-70°	0.012228	-0.0079085	-0.010846	-0.0092128
70-75°	0.018652	-0.0086402	-0.014547	-0.01501
75-80°	0.0094043	-0.01712	-0.02578	-0.034236
80-85°	-0.026939	-0.050608	-0.055274	-0.078634
85-90°	-0.080402	-0.10956	-0.10533	-0.15245
Specimen 6
Angle	Intact	Poked	Depoked	Violated
60-65°	0.050338	0.05252	0.038076	0.055796
65-70°	0.18283	0.18698	0.12396	0.19005
70-75°	0.29664	0.33342	0.21957	0.33451
75-80°	0.36211	0.44659	0.30372	0.46997
80-85°	0.39315	0.51209	0.36242	0.59439
85-90°	0.42426	0.55895	0.41443	0.68207
Specimen 7
Angle	Intact	Poked	Depoked	Violated
60-65°	-0.083228	-0.082817	-0.082203	-0.082007
65-70°	-0.2557	-0.24964	-0.24651	-0.25343
70-75°	-0.42584	-0.40782	-0.40478	-0.41754
75-80°	-0.58163	-0.56927	-0.56132	-0.57666
80-85°	-0.7293	-0.71754	-0.69693	-0.71733
85-90°	-0.84343	-0.82912	-0.81859	-0.83115

## Sheet: Table 2D
Specimen 1
Angle	Intact	Poked	Depoked	Violated
60-65°	0.038583	0.038806	0.012853	0.077467
65-70°	0.12263	0.14406	0.092358	0.32296
70-75°	0.20937	0.29508	0.19711	0.56523
75-80°	0.27711	0.42422	0.29358	0.71771
80-85°	0.32941	0.50113	0.3506	0.77829
85-90°	0.40641	0.56341	0.42262	0.83831
Specimen 2
Angle	Intact	Poked	Depoked	Violated
60-65°	0.0095793	-0.026412	-0.024406	-0.025381
65-70°	0.042452	-0.060839	-0.056133	-0.060969
70-75°	0.080121	-0.051667	-0.037769	-0.00078304
75-80°	0.14197	0.025891	0.040426	0.11909
80-85°	0.22029	0.11489	0.12624	0.26859
85-90°	0.33755	0.26892	0.28613	0.47987
Specimen 3
Angle	Intact	Poked	Depoked	Violated
60-65°	0.037268	0.037625	0.047073	0.021301
65-70°	0.18911	0.18968	0.16764	0.1954
70-75°	0.33604	0.34828	0.31318	0.37125
75-80°	0.42981	0.47228	0.43754	0.52863
80-85°	0.52571	0.58553	0.54783	0.69296
85-90°	0.60888	0.69848	0.66942	0.85547
Specimen 4
Angle	Intact	Poked	Depoked	Violated
60-65°	0.060615	0.085632	0.049234	0.11067
65-70°	0.20629	0.31351	0.19824	0.34796
70-75°	0.31438	0.45625	0.30296	0.59598
75-80°	0.35233	0.48244	0.34102	0.71931
80-85°	0.35454	0.50389	0.37647	0.76383
85-90°	0.39736	0.55213	0.43263	0.81738
Specimen 5
Angle	Intact	Poked	Depoked	Violated
60-65°	0.0093235	0.0023301	-0.0026318	0.026454
65-70°	0.048433	0.018992	0.0072327	0.092473
70-75°	0.088069	0.042837	0.034915	0.15261
75-80°	0.12718	0.068981	0.062282	0.18179
80-85°	0.17587	0.08664	0.079429	0.18594
85-90°	0.20833	0.099742	0.084507	0.2109
Specimen 6
Angle	Intact	Poked	Depoked	Violated
60-65°	0.047308	0.043293	-0.027066	0.099512
65-70°	0.28674	0.26755	-0.00014149	0.37901
70-75°	0.51488	0.55458	0.11348	0.65447
75-80°	0.63162	0.75487	0.20247	0.88224
80-85°	0.75987	0.86844	0.28396	1.079
85-90°	1.0129	1.0771	0.45154	1.2022
Specimen 7
Angle	Intact	Poked	Depoked	Violated
60-65°	0.13978	0.12289	0.14679	0.12778
65-70°	0.45539	0.40947	0.46056	0.42208
70-75°	0.82963	0.75191	0.81143	0.76172
75-80°	1.2522	1.15	1.2164	1.161
80-85°	1.7051	1.5814	1.6455	1.5866
85-90°	2.2235	2.082	2.1441	2.0554
