# Supplementary material for: Effect of intraarticular pressure on glenohumeral kinematics during a simulated abduction motion: a cadaveric study
Source: BMC Musculoskelet Disord. 2023 Feb 7;24:105. doi: 10.1186/s12891-023-06127-0 (PMC9906871; doi:10.1186/s12891-023-06127-0)
Supplement: Supplementary file 1 — Additional file 1. [file 12891_2023_6127_MOESM1_ESM.zip › Supplementary_PressureData.xlsx]

## Sheet: Table 1A
Angle	Mean (mmHg)	STD (mmHg)
60°	0	6.01306
65°	18.1002	4.28716
70°	22.8982	7.72742
75°	4.42449	19.5865
80°	-55.105	31.2698
